# Supplementary material for: Decoding the southeastern Tibetan Plateau growth: a 3D numerical simulation of Cenozoic crustal deformation
Source: Natl Sci Rev. 2026 Feb 27;13(6):nwag118. doi: 10.1093/nsr/nwag118 (PMC13037706; doi:10.1093/nsr/nwag118)
Supplement: nwag118_Supplemental_Files [file nwag118_supplemental_files.zip]

Archive with 2 entries (2 files):
- Movie1.mp4
- R_Supplementary Materials_NSR.pdf
